# Supplementary material for: Growth Curves and Body Condition of Young Cats and Their Relation to Maternal Body Condition
Source: Animals (Basel). 2022 May 27;12(11):1373. doi: 10.3390/ani12111373 (PMC9179872; doi:10.3390/ani12111373)
Supplement: Supplementary file 1 [file animals-12-01373-s001.zip]

Archive with 1 entries (1 files):
- animals-1737827-supplementary.pdf
